# Supplementary material for: Design, Synthesis, and Antiproliferative Activity of Novel Neocryptolepine–Rhodanine Hybrids
Source: Molecules. 2022 Nov 5;27(21):7599. doi: 10.3390/molecules27217599 (PMC9656124; doi:10.3390/molecules27217599)
Supplement: Supplementary file 1 [file molecules-27-07599-s001.zip]

Archive with 1 entries (1 files):
- molecules-1912050-supplementary.pdf
